# Supplementary material for: Contests over reproductive resources in female roller beetles: Outcome predictors and sharing as an option
Source: PLoS One. 2017 Aug 10;12(8):e0182931. doi: 10.1371/journal.pone.0182931 (PMC5552088; doi:10.1371/journal.pone.0182931)
Supplement: S1 File — (R) [file pone.0182931.s001.R]

# RESAMPLING ROUTINE TO ASSESS RANDOM CHANCES OF EVENTS OF THREE POSSIBLE OUTCOMES, WIN, LOSS OR TIE IN THIS CASE. ORIGINALLY DEVELOPED FOR THIS STUDY Chamorro-Florescano, I., Favila, M. & R. Macias-Ordonez 2011 Ownership, size and reproductive status affect the outcome of food ball contests in a dung roller beetle: when do enemies share? ( http://link.springer.com/content/pdf/10.1007%2Fs10682-010-9428-8.pdf )

#IN THE PRESENT STUDY IT WAS USED TO ESTIMATE P VALUES REPORTED IN THIS PARAGRAPH. NOTICE THAT RANDOMIZATIONS PRODUCE SLIGHTLY DIFFERENT P VALUES EACH TIME, ALTHOUGH SIGNIFICANCE IS CONSISTENT.
#Owner females won significantly more fights than expected by chance (n = 110 of 242, 0.45, P < 0.001); females split the food ball fewer times than expected by chance (n = 67, 0.27, P = 0.017); and owners lost significantly less fights than expected by chance (n = 65, 0.28, P = 0.035)

#Input OF observed frequencies for each outcome
W<- 110
L<- 65
T<- 67

#proportion for each outcome
pW <-W/(W+L+T);pW
pL <-L/(W+L+T);pL
pT <-T/(W+L+T);pT

#counters for each outcome set to 0 that will count how often more extreme proportions are obtained randomly
countpW<- 0
countpL<- 0
countpT<- 0

#empty vectors to store random proportions for each outcome
rndpW<- numeric()
rndpL<- numeric()
rndpT<- numeric()

numsim<- 5000 #nmber of resampling events
for(rn in 1:numsim) {  # resampling loop starts

  rndout<- sample(c("W","L","T"), (W+L+T), replace = T)# a vector of length equal to total number of observed events but with a random occurrence of each outcome
  
  #random proportions of current random outcome in this sampling      
  rndpW[rn]<- length(rndout[rndout=="W"])/(W+L+T)
  rndpL[rn]<- length(rndout[rndout=="L"])/(W+L+T)
  rndpT[rn]<- length(rndout[rndout=="T"])/(W+L+T)
  
  #each counter increases if random outcome proportion is larger than observed outcome
  countpW<-countpW + ifelse(rndpW[rn]>pW,1,0)
  countpL<-countpL + ifelse(rndpL[rn]>pL,1,0)
  countpT<-countpT + ifelse(rndpT[rn]>pT,1,0) 

  } #resampling loop ends

#estimation of P for each observed outcome proporting dividing counters by number of resamplings
ppW<-ifelse(rndpWbar<pW,countpW,numsim-countpW)/numsim;ppW
ppL<-ifelse(rndpLbar<pL,countpL,numsim-countpL)/numsim;ppL
ppT<-ifelse(rndpTbar<pT,countpT,numsim-countpT)/numsim;ppT


###Histograms showing random distribution of proportion of each outcome from previous resampling; the red line shows observed value.

#mean and sd of random distritions of each outcome
rndpWbar<-mean(rndpW);rndpWbar
rndpWsd<-sd(rndpW);rndpWsd

rndpLbar<-mean(rndpL);rndpLbar
rndpLsd<-sd(rndpL);rndpLsd

rndpTbar<-mean(rndpT);rndpTbar
rndpTsd<-sd(rndpT);rndpTsd

par(mfrow= c(3, 1))

hist(rndpW, main = "pW",sub = paste("Observed = ",round(pW,6),",  p = ",round(ppW,3),", Ratio obs/rnd = ", round(pW/rndpWbar,2)), xlab= paste("Random mean = ",round(rndpWbar,6),"+/-",round(rndpWsd,6), "sd, n = ",numsim))
abline(v = pW, col="red") 

hist(rndpL, main = "pL",sub = paste("Observed = ",round(pL,6),",  p = ",round(ppL,3),", Ratio obs/rnd = ", round(pL/rndpLbar,2)), xlab= paste("Random mean = ",round(rndpLbar,6),"+/-",round(rndpLsd,6), "sd, n = ",numsim))
abline(v = pL, col="red") 

hist(rndpT, main = "pT",sub = paste("Observed = ",round(pT,6),",  p = ",round(ppT,3),", Ratio obs/rnd = ", round(pT/rndpTbar,2)), xlab= paste("Random mean = ",round(rndpTbar,6),"+/-",round(rndpTsd,6), "sd, n = ",numsim))
abline(v = pT, col="red")
