# Supplementary material for: Contests over reproductive resources in female roller beetles: Outcome predictors and sharing as an option
Source: PLoS One. 2017 Aug 10;12(8):e0182931. doi: 10.1371/journal.pone.0182931 (PMC5552088; doi:10.1371/journal.pone.0182931)
Supplement: S2 File — (R) [file pone.0182931.s002.R]

library(effects)# Effect package in R for confidence interval 
library(car)# Get results from analysis of variance (Anova)
library (MASS)# Obtein the logistic regression model

Data <- read.table("S3_File.txt", header=TRUE, sep="\t", na.strings="NA", dec=".", strip.white=TRUE)
attach(Data)
names(Data)


#Model considering main effects with interaction
m1.polr<-polr(Success~Owner.status*Intruder.status*Body.size, data=Data, weights=Frequency)
summary(m1.polr)
Anova(m1.polr)

#To obtain the minimum adequate model
step(m1.polr)

#Minimun adequate model
m2.polr<-polr(Success ~ Owner.status + Intruder.status + Body.size + Owner.status:Body.size, data = Data, weights = Frequency)
summary(m2.polr)
Anova(m2.polr)


# Confidence intervals 95%
plot(effect("Owner.status", m2.polr))
a<-effect("Owner.status", m2.polr, confint=T)
summary(a)

plot(effect("Intruder.status", m2.polr))
e<-effect("Intruder.status", m2.polr, confint=T)
summary(e)

plot(effect("Body.size", m2.polr)) 
o<-effect("Body.size", m2.polr, confint=T)
summary (o)

plot(effect("Owner.status:Body.size", m2.polr)) 
f<-effect("Owner.status:Body.size", m2.polr, confint=T)
summary (f)
