# Supplementary material for: Contests over reproductive resources in female roller beetles: Outcome predictors and sharing as an option
Source: PLoS One. 2017 Aug 10;12(8):e0182931. doi: 10.1371/journal.pone.0182931 (PMC5552088; doi:10.1371/journal.pone.0182931)
Supplement: S3 File — (TXT) [file pone.0182931.s003.txt]

Owner status	Intruder status	Body size	Success	Frequency
Naive	Naive	L	Win	11
Naive	Naive	L	Loss	3
Naive	Naive	L	Split	6
Naive	Experienced	L	Win	12
Naive	Experienced	L	Loss	3
Naive	Experienced	L	Split	8
Naive	Naive	S	Win	7
Naive	Naive	S	Loss	4
Naive	Naive	S	Split	8
Naive	Experienced	S	Win	2
Naive	Experienced	S	Loss	8
Naive	Experienced	S	Split	12
Naive	Naive	SI	Win	4
Naive	Naive	SI	Loss	7
Naive	Naive	SI	Split	7
Naive	Experienced	SI	Win	3
Naive	Experienced	SI	Loss	9
Naive	Experienced	SI	Split	8
Experienced	Experienced	L	Win	13
Experienced	Experienced	L	Loss	3
Experienced	Experienced	L	Split	3
Experienced	Naive	L	Win	17
Experienced	Naive	L	Loss	0
Experienced	Naive	L	Split	2
Experienced	Experienced	S	Win	5
Experienced	Experienced	S	Loss	13
Experienced	Experienced	S	Split	2
Experienced	Naive	S	Win	8
Experienced	Naive	S	Loss	7
Experienced	Naive	S	Split	6
Experienced	Experienced	SI	Win	13
Experienced	Experienced	SI	Loss	7
Experienced	Experienced	SI	Split	0
Experienced	Naive	SI	Win	15
Experienced	Naive	SI	Loss	1
Experienced	Naive	SI	Split	5
