# Supplementary material for: Contests over reproductive resources in female roller beetles: Outcome predictors and sharing as an option
Source: PLoS One. 2017 Aug 10;12(8):e0182931. doi: 10.1371/journal.pone.0182931 (PMC5552088; doi:10.1371/journal.pone.0182931)
Supplement: S4 File — (R) [file pone.0182931.s004.R]

require(effects) # Effect package in R for confidence intervals
require(car) # Get results from analysis of variance (Anova)


Data <-  read.table("S5_File.txt", header=TRUE, sep="\t", na.strings="NA", dec=".", strip.white=TRUE)
attach(Data)
names(Data)

#cbind function in R
y<-cbind(Ownerstarts, Intruderstarts)

#Model only main effects
GLM.1 <- glm(y ~ RS.Intruder +RS.Owner +Relativebodysize, family=binomial(logit), data=Data)
summary(GLM.1)
Anova(GLM.1, dispersion=6.7919/6)


#Confidence intervals 95%

plot(effect("RS.Intruder", GLM.1))
i<-effect("RS.Intruder", GLM.1, confint=T)
summary(i)

plot(effect("RS.Owner", GLM.1))
n<-effect("RS.Owner", GLM.1, confint=T)
summary(n)

plot(effect("Relativebodysize", GLM.1)) 
t<-effect("Relativebodysize", GLM.1, confint=T)
summary(t)
