# Supplementary material for: Contests over reproductive resources in female roller beetles: Outcome predictors and sharing as an option
Source: PLoS One. 2017 Aug 10;12(8):e0182931. doi: 10.1371/journal.pone.0182931 (PMC5552088; doi:10.1371/journal.pone.0182931)
Supplement: S5 File — (TXT) [file pone.0182931.s005.txt]

RS Owner	RS Intruder	Relativebodysize 	Splittings	Ownerstarts	Intruderstarts
Naive	Naive	L-S	6	3	3
Naive	Naive	S-L	8	8	0
Naive	Naive	SI-SI	7	3	4
Experienced	Experienced	L-S	3	2	1
Experienced	Experienced	S-L	2	2	0
Experienced	Experienced	SI-SI	0	0	0
Naive	Experienced	L-S	8	4	4
Naive	Experienced	S-L	12	12	0
Naive	Experienced	SI-SI	8	5	3
Experienced	Naive	L-S	2	0	2
Experienced	Naive	S-L	6	4	2
Experienced	Naive	SI-SI	5	0	5
